# Supplementary material for: Strain Matching of Seasonal Influenza Vaccines and Emergence of Neuraminidase Inhibitor Resistance in China from 2015 to 2025
Source: Vaccines (Basel). 2026 Jun 30;14(7):586. doi: 10.3390/vaccines14070586 (PMC13416893; doi:10.3390/vaccines14070586)
Supplement: Supplementary file 1 [file vaccines-14-00586-s001.zip › Table S1.xlsx]

## Sheet: Sheet1
Table S1. Weekly antigenic characterization and vaccine matching data for seasonal influenza viruses in China, 2015–2025.
Year	Week	A(H1N1)Pdm09				A(H3N2) Eggl-based				A(H3N2) Cell-based				B(Victoria)				B(Yamagata)
		Number of vaccine-like viruses	Number of antigenically characterized viruses	Match rate%	Recommended vaccine strain	Number of vaccine-like viruses	Number of antigenically characterized viruses	Match rate%	Recommended vaccine strain	Number of vaccine-like viruses	Number of antigenically characterized viruses	Match rate%	Recommended vaccine strain	Number of vaccine-like viruses	Number of antigenically characterized viruses	Match rate%	Recommended vaccine strain	Number of vaccine-like viruses	Number of antigenically characterized viruses	Match rate%	Recommended vaccine strain
2015	41
2015	42	1	1	1	A/California/7/2009													8	8	1	B/Phuket/3073/2013
2015	43					4	1	0.25	A/Switzerland/9715293/2013 (H3N2) Egg-based	4	3	0.75	A/Switzerland/9715293/2013 (H3N2) Cell-based	1	1	1	B/Brisbane/60/2008
2015	44					10	2	0.2	A/Switzerland/9715293/2013 (H3N2) Egg-based									20	20	1	B/Phuket/3073/2013
2015	45	1	1	1	A/California/7/2009	5	1	0.2	A/Switzerland/9715293/2013 (H3N2) Egg-based					3	3	1	B/Brisbane/60/2008	5	5	1	B/Phuket/3073/2013
2015	46																	1	1	1	B/Phuket/3073/2013
2015	47													2	1	0.5	B/Brisbane/60/2008	2	2	1	B/Phuket/3073/2013
2015	48					2	0	0	A/Switzerland/9715293/2013 (H3N2) Egg-based									10	10	1	B/Phuket/3073/2013
2015	49
2015	50					12	1	0.0833333	A/Switzerland/9715293/2013 (H3N2) Egg-based
2015	51													6	6	1	B/Brisbane/60/2008	35	35	1	B/Phuket/3073/2013
2015	52													11	1	0.0909091	B/Brisbane/60/2008
2015	53																	56	6	0.107143	B/Phuket/3073/2013
2016	1	48	48	1	A/California/7/2009
2016	2																	82	82	1	B/Phuket/3073/2013
2016	3
2016	4	23	23	1	A/California/7/2009									42	22	0.524	B/Brisbane/60/2008	19	16	0.842	B/Phuket/3073/2013
2016	5	40	36	0.9	A/California/7/2009	66	27	0.409	A/Switzerland/9715293/2013 (H3N2) Egg-based	66	66	1	A/Switzerland/9715293/2013 (H3N2) Cell-based	15	15	1	B/Brisbane/60/2008
2016	6
2016	7
2016	8	14	14	1	A/California/7/2009
2016	9					38	16	0.421	A/Switzerland/9715293/2013(H3N2) Egg-based	38	29	0.763	A/Switzerland/9715293/2013 (H3N2) Cell-based
2016	10	97	88	90.7	A/California/7/2009
2016	11	62	59	0.952	A/California/7/2009									53	19	0.358	B/Brisbane/60/2008
2016	12													138	80	0.594	B/Brisbane/60/2008
2016	13																	172	172	1	B/Phuket/3073/2013
2016	14
2016	15	98	95	0.969	A/California/7/2009									64	63	0.984	B/Brisbane/60/2008
2016	16													11	9	0.818	B/Brisbane/60/2008
2016	17
2016	18	213	213		A/California/7/2009
2016	19			1										29	24	0.828	B/Brisbane/60/2008	108	108	1	B/Phuket/3073/2013
2016	20					107	92	0.86	A/Switzerland/9715293/2013(H3N2) Egg-based	107	107	1	A/Switzerland/9715293/2013 (H3N2) Cell-based	107	67	0.626	B/Brisbane/60/2008
2016	21	27	27	1	A/California/7/2009									115	48	41，7%	B/Brisbane/60/2008
2016	22													135	135	1	B/Brisbane/60/2008
2016	23	55	54	0.982	A/California/7/2009													53	52	0.962	B/Phuket/3073/2013
2016	24													75	75	1	B/Brisbane/60/2008
2016	25													139	132	0.95	B/Brisbane/60/2008
2016	26	33	33	1	A/California/7/2009	2	2	1	A/Switzerland/9715293/2013(H3N2) Egg-based	2	2	1	A/Switzerland/9715293/2013 (H3N2) Cell-based	26	26	1	B/Brisbane/60/2008	31	30	0.968	B/Phuket/3073/2013
2016	27													64	64	1	B/Brisbane/60/2008
2016	28
2016	29	40	39	0.975	A/California/7/2009													23	21	0.913	B/Phuket/3073/2013
2016	30													55	53	0.644	B/Brisbane/60/2008
2016	31	11	10	0.909	A/California/7/2009									28	27	0.964	B/Brisbane/60/2008	7	7	1	B/Phuket/3073/2013
2016	32
2016	33
2016	34	7	7	1	A/California/7/2009													14	14	1	B/Phuket/3073/2013
2016	35
2016	36
2016	37
2016	38
2016	39	70	70	1	A/California/7/2009
2016	40
2016	41																	19	19	1	B/Phuket/3073/2013
2016	42
2016	43	8	8	1	A/California/7/2009
2016	44					12	11	91.7	A/Hong Kong/4801/2014(H3N2) Egg-based	12	10	0.833	A/Hong Kong/4801/2014(H3N2) Cell-based	22	22	1	B/Brisbane/60/2008	13	11	0.846	B/Phuket/3073/2013
2016	45
2016	46					26	26	1	A/Hong Kong/4801/2014(H3N2) Egg-based	26	16	0.615	A/Hong Kong/4801/2014(H3N2) Cell-based	10	10	1	B/Brisbane/60/2008
2016	47					13	13	1	A/Hong Kong/4801/2014(H3N2) Egg-based	13	13	1	A/Hong Kong/4801/2014(H3N2) Cell-based
2016	48					40	37	0.925	A/Hong Kong/4801/2014(H3N2) Egg-based	40	40	1	A/Hong Kong/4801/2014(H3N2) Cell-based
2016	49	5	5	1	A/California/7/2009									17	17	1	B/Brisbane/60/2008
2016	50					50	41	0.812	A/Hong Kong/4801/2014(H3N2) Egg-based	50	50	1	A/Hong Kong/4801/2014(H3N2) Cell-based
2016	51													5	5	1	B/Brisbane/60/2008	5	5	1	B/Phuket/3073/2013
2016	52					41	39	0.951	A/Hong Kong/4801/2014(H3N2) Egg-based	41	40	0.976	A/Hong Kong/4801/2014(H3N2) Cell-based
2017	1													12	12	1	B/Brisbane/60/2008	9	9	1	B/Phuket/3073/2013
2017	2	22	22	1	A/California/7/2009	90	10	0.111	A/Hong Kong/4801/2014(H3N2) Egg-based	90	84	0.933	A/Hong Kong/4801/2014(H3N2) Cell-based
2017	3	15	15	1	A/California/7/2009									15	15	1	B/Brisbane/60/2008	4	4	1	B/Phuket/3073/2013
2017	4					24	4	0.167	A/Hong Kong/4801/2014(H3N2) Egg-based	24	24	1	A/Hong Kong/4801/2014(H3N2) Cell-based
2017	5
2017	6
2017	7					69	2	0.029	A/Hong Kong/4801/2014(H3N2) Egg-based	69	68	0.986	A/Hong Kong/4801/2014(H3N2) Cell-based
2017	8					69	2	0.029	A/Hong Kong/4801/2014(H3N2) Egg-based	69	68	0.986	A/Hong Kong/4801/2014(H3N2) Cell-based
2017	9					81	38	0.469	A/Hong Kong/4801/2014(H3N2) Egg-based	81	80	0.988	A/Hong Kong/4801/2014(H3N2) Cell-based	34	33	0.97	B/Brisbane/60/2008	10	9	0.9	B/Phuket/3073/2013
2017	10	114	50	0.5	A/California/7/2009 A/Michigan/45/2015
2017	11	80	80	1	A/California/7/2009
		80	79	0.79	A/Michigan/45/2015
2017	12	40	40	1	A/California/7/2009 A/Michigan/45/2015	86	31	0.36	A/Hong Kong/4801/2014(H3N2) Egg-based	86	86	1	A/Hong Kong/4801/2014(H3N2) Cell-based
2017	13					113	2	0.018	A/Hong Kong/4801/2014(H3N2) Egg-based	113	106	93.8	A/Hong Kong/4801/2014(H3N2) Cell-based
2017	14	56	56	1	A/California/7/2009（ Egg-based）
		56	56	1	A/Michigan/45/2015
2017	15													80	80	1	B/Brisbane/60/2008	29	29	1	B/Phuket/3073/2013
2017	16	68	68	1	A/California/7/2009 A/Michigan/45/2015	58	12	0.207	A/Hong Kong/4801/2014(H3N2) Egg-based	58	57	0.983	A/Hong Kong/4801/2014(H3N2) Cell-based
2017	17	69	69	1	A/California/7/2009 A/Michigan/45/2015
2017	18	33	33	1	A/California/7/2009 A/Michigan/45/2015
2017	19	165	165	1	A/California/7/2009
			158	1	A/Michigan/45/2015
2017	20													97	97	1	B/Brisbane/60/2008
2017	21					101	73	0.723	A/Hong Kong/4801/2014(H3N2) Egg-based	101	101	1	A/Hong Kong/4801/2014(H3N2) Cell-based	17	17	1	B/Brisbane/60/2008	105	91	86.7	B/Phuket/3073/2013
2017	22					11	6	0.544	A/Hong Kong/4801/2014(H3N2) Egg-based	11	11	1	A/Hong Kong/4801/2014(H3N2) Cell-based					11	11	1	B/Phuket/3073/2013
2017	23	237	236	0.996	A/California/7/2009	16	5	0.3135	A/Hong Kong/4801/2014(H3N2) Egg-based	16	16	1	A/Hong Kong/4801/2014(H3N2) Cell-based
			236	0.996	A/Michigan/45/2015				A/Hong Kong/4801/2014(H3N2) Egg-based			1	A/Hong Kong/4801/2014(H3N2) Cell-based
2017	24	265	264	0.996	A/California/7/2009
			263	0.992	A/Michigan/45/2015
2017	25	106	106	1	A/California/7/2009 A/Michigan/45/2015									126	124	0.984	B/Brisbane/60/2008
2017	26													69	55	0.799	B/Brisbane/60/2008
2017	27													91	67	0.736	B/Brisbane/60/2008
2017	28													45	38	0.844	B/Brisbane/60/2008
2017	29													82	61	0.744	B/Brisbane/60/2008	50	48	0.96	B/Phuket/3073/2013
2017	30	83	80	0.963855	A/California/7/2009	37	9	0.243243	A/Hong Kong/4801/2014(H3N2)
2017	31	148	147	0.993243	A/California/7/2009
2017	32
2017	33
2017	34																	17	17	1	B/Phuket/3073/2013
2017	35					37	12	0.324324	A/Hong Kong/4801/2014(H3N2) Egg-based	37	34	0.918919	A/Hong Kong/4801/2014(H3N2) Cell-based	25	17	0.68	B/Brisbane/60/2008
2017	36
2017	37
2017	38
2017	39
2017	40
2017	41
2017	42					44	38	0.863636	A/Hong Kong/4801/2014(H3N2) Egg-based	44	44	1	A/Hong Kong/4801/2014(H3N2) Cell-based	25	25	1	B/Brisbane/60/2008
2017	43																	36	36	1	B/Phuket/3073/2013
2017	44	65	62	0.953846	A/California/7/2009
			56	0.861538	A/Michigan/45/2015
2017	45
2017	46													13	8	0.615385	B/Brisbane/60/2008	28	28	1	B/Phuket/3073/2013
2017	47					78	15	0.192308	A/Hong Kong/4801/2014(H3N2) Egg-based	78	66	0.846154	A/Hong Kong/4801/2014(H3N2) Cell-based
2017	48					46	0	0	A/Hong Kong/4801/2014(H3N2) Egg-based	46	41	0.891304	A/Hong Kong/4801/2014(H3N2) Cell-based
2017	49					65	2	0.0307692	A/Hong Kong/4801/2014(H3N2) Egg-based	65	52	0.8	A/Hong Kong/4801/2014(H3N2) Cell-based
2017	50																	114	114	1	B/Phuket/3073/2013
2017	51	23	23	1	A/Michigan/45/2015									45	45	1	B/Brisbane/60/2008
2017	52																	104	104	1	B/Phuket/3073/2013
2018	1													66	14	0.212121	B/Brisbane/60/2008	24	24	1	B/Phuket/3073/2013
2018	2	33	33	1	A/Michigan/45/2015	51	31	0.607843	A/Hong Kong/4801/2014(H3N2) Egg-based	51	46	0.901961	A/Hong Kong/4801/2014(H3N2) Cell-based
2018	3
2018	4	45	45	1	A/Michigan/45/2015	38	14	0.368421	A/Hong Kong/4801/2014(H3N2) Egg-based	38	38	1	A/Hong Kong/4801/2014(H3N2) Cell-based					33	32	0.969697	B/Phuket/3073/2013
2018	5
2018	6
2018	7
2018	8
2018	9	55	44	0.8	A/Michigan/45/2015
2018	10													22	12	0.545455	B/Brisbane/60/2008
2018	11					12	8	0.666667	A/Hong Kong/4801/2014(H3N2) Egg-based	12	12	1	A/Hong Kong/4801/2014(H3N2) Cell-based					68	62	0.911765	B/Phuket/3073/2013
2018	12																	75	68	0.906667	B/Phuket/3073/2013
2018	13	14	14	1	A/Michigan/45/2015													26	26	1	B/Phuket/3073/2013
2018	14					9	3	0.333333	A/Hong Kong/4801/2014(H3N2) Egg-based	9	9	1	A/Hong Kong/4801/2014(H3N2) Cell-based	23	8	0.347826	B/Brisbane/60/2008
2018	15	26	26	1	A/Michigan/45/2015													14	7	0.5	B/Phuket/3073/2013
2018	16
2018	17					13	2	0.153846	A/Hong Kong/4801/2014(H3N2) Egg-based	13	13	1	A/Hong Kong/4801/2014(H3N2) Cell-based
2018	18	90	89	0.988889	A/Michigan/45/2015
2018	19	29	29	1	A/Michigan/45/2015													68	65	0.955882	B/Phuket/3073/2013
2018	20
2018	21	38	38	1	A/Michigan/45/2015
2018	22	51	48	0.941176	A/Michigan/45/2015
2018	23													51	40	0.784314	B/Brisbane/60/2008
2018	24
2018	25	75	70	0.933333	A/Michigan/45/2015
2018	26	85	85	1	A/Michigan/45/2015									3	3	1	B/Brisbane/60/2008	235	231	0.982979	B/Phuket/3073/2013
2018	27	30	30	1	A/Michigan/45/2015	6	0	0	A/Hong Kong/4801/2014(H3N2) Egg-based	6	6	1	A/Hong Kong/4801/2014(H3N2) Cell-based	6	5	0.833333	B/Brisbane/60/2008	9	9	1	B/Phuket/3073/2013
2018	28
2018	29	43	38	0.883721	A/Michigan/45/2015									4	4	1	B/Brisbane/60/2008	7	7	1	B/Phuket/3073/2013
2018	30
2018	31	29	21	0.724138	A/Michigan/45/2015									12	4	0.333333	B/Brisbane/60/2008
2018	32	32	31	0.96875	A/Michigan/45/2015	3	0	0	A/Hong Kong/4801/2014(H3N2) Egg-based	3	3	1	A/Hong Kong/4801/2014(H3N2) Cell-based	4	4	1	B/Brisbane/60/2008	8	8	1	B/Phuket/3073/2013
2018	33
2018	34
2018	35	18	4	0.222222	A/Michigan/45/2015
2018	36
2018	37
2018	38
2018	39
2018	40
2018	41
2018	42
2018	43	53	51	0.962264	A/Michigan/45/2015
2018	44
2018	45	45	43	0.955556	A/Michigan/45/2015	10	10	1	A/Singapore/INFIMH-16-0019/2016 Egg-based	10	10	1	A/Singapore/INFIMH-16-0019/2016 Cell-based					20	20	1	B/Phuket/3073/2013
2018	46													6	4	0.666667	B/Colorado/06/2017
2018	47	37	37	1	A/Michigan/45/2015
2018	48
2018	49													13	5	0.384615	B/Colorado/06/2017
2018	50	97	97	1	A/Michigan/45/2015
2018	51	73	69	0.945205	A/Michigan/45/2015	13	10	0.769231	A/Singapore/INFIMH-16-0019/2016 Egg-based	13				5	3	0.6	B/Colorado/06/2017	9	9	1	B/Phuket/3073/2013
2018	52	80	79	0.9875	A/Michigan/45/2015
2019	1					13	2	0.153846	A/Singapore/INFIMH-16-0019/2016 Egg-based	13	7	0.538462	A/Singapore/INFIMH-16-0019/2016 Cell-based	24	14	0.583333	B/Colorado/06/2017	8	8	1	B/Phuket/3073/2013
2019	2	106	93	0.877358	A/Michigan/45/2015
2019	3	40	40	1	A/Michigan/45/2015	60	53	0.883333	A/Singapore/INFIMH-16-0019/2016 Egg-based	60	55	0.916667	A/Singapore/INFIMH-16-0019/2016 Cell-based	39	10	0.25641	B/Colorado/06/2017	1	1	1	B/Phuket/3073/2013
2019	4	29	27	0.931034	A/Michigan/45/2015
2019	5
2019	6
2019	7	47	47	1	A/Michigan/45/2015
2019	8	161	155	0.962733	A/Michigan/45/2015
2019	9	109	108	0.990826	A/Michigan/45/2015
2019	10	91	89	0.978022	A/Michigan/45/2015
2019	11					188	123	0.654255	A/Singapore/INFIMH-16-0019/2016 Egg-based	188	183	0.973404	A/Singapore/INFIMH-16-0019/2016 Cell-based
2019	12	88	87	0.988636	A/Michigan/45/2015									31	5	0.16129	B/Colorado/06/2017	6	6	1	B/Phuket/3073/2013
2019	13
2019	14	200	193	0.965	A/Michigan/45/2015
2019	15					35	31	0.885714	A/Singapore/INFIMH-16-0019/2016 Egg-based	35	32	0.914286	A/Singapore/INFIMH-16-0019/2016 Cell-based	72	19	0.263889	B/Colorado/06/2017	1	1	1	B/Phuket/3073/2013
2019	16	176	172	0.977273	A/Michigan/45/2015
2019	17	183	179	0.978142	A/Michigan/45/2015
2019	18													40	4	0.1	B/Colorado/06/2017
2019	19	197	197	1	A/Michigan/45/2015
2019	20	48	48	1	A/Michigan/45/2015									71	11	0.15493	B/Colorado/06/2017	1	1	1	B/Phuket/3073/2013
2019	21					66	54	0.818182	A/Singapore/INFIMH-16-0019/2016 Egg-based	66	63	0.954545	A/Singapore/INFIMH-16-0019/2016 Cell-based
2019	22					121	62	0.512397	A/Singapore/INFIMH-16-0019/2016 Egg-based	121	121	1	A/Singapore/INFIMH-16-0019/2016 Cell-based	76	74	0.973684	B/Colorado/06/2017	3	3	1	B/Phuket/3073/2013
2019	23	85	85	1	A/Michigan/45/2015	33	31	0.939394	A/Singapore/INFIMH-16-0019/2016 Egg-based	33	33	1	A/Singapore/INFIMH-16-0019/2016 Cell-based
2019	24	100	98	0.98	A/Michigan/45/2015
2019	25													142	74	0.521127	B/Colorado/06/2017
2019	26													271	215	0.793358	B/Colorado/06/2017
2019	27					103	101	0.980583	A/Singapore/INFIMH-16-0019/2016 Egg-based	103	103	1	A/Singapore/INFIMH-16-0019/2016 Cell-based	55	39	0.709091	B/Colorado/06/2017	5	5	1	B/Phuket/3073/2013
2019	28					36	35	0.972222	A/Singapore/INFIMH-16-0019/2016 Egg-based	36	36	1	A/Singapore/INFIMH-16-0019/2016 Cell-based
2019	29	131	128	0.977099	A/Michigan/45/2015
2019	30													39	24	0.615385	B/Colorado/06/2017
2019	31																	5	4	0.8	B/Phuket/3073/2013
2019	32
2019	33	34	34	1	A/Michigan/45/2015									182	56	0.307692	B/Colorado/06/2017
2019	34					30	11	0.366667	A/Singapore/INFIMH-16-0019/2016 Egg-based	30	30	1	A/Singapore/INFIMH-16-0019/2016 Cell-based	97	24	0.247423	B/Colorado/06/2017
2019	35													217	30	0.138249	B/Colorado/06/2017
2019	36	27	27	1	A/Michigan/45/2015
2019	37
2019	38					27	19	0.703704	A/Singapore/INFIMH-16-0019/2016 Egg-based	27	7	0.259259	A/Singapore/INFIMH-16-0019/2016 Cell-based
2019	39													52	3	0.0576923	B/Colorado/06/2017
2019	40
2019	41													71	14	0.197183	B/Colorado/06/2017
2019	42
2019	43	97	97	1	A/Brisbane/02/2018													2	2	1	B/Phuket/3073/2013
2019	44	29	28	0.965517	A/Brisbane/02/2018	86	3	0.0348837	A/Kansas/14/2017 Egg-based	86	15	0.174419	A/Kansas/14/2017 Cell-based
2019	45	286	284	0.993007	A/Brisbane/02/2018									93	16	0.172043	B/Colorado/06/2017
2019	46	15	13	0.866667	A/Brisbane/02/2018									21	3	0.142857	B/Colorado/06/2017
2019	47					27	7	0.259259	A/Kansas/14/2017 Egg-based
2019	48
2019	49					50	1	0.02	A/Kansas/14/2017 Egg-based
2019	50					43	0	0	A/Kansas/14/2017 Egg-based					99	21	0.212121	B/Colorado/06/2017
2019	51	27	23	0.851852	A/Brisbane/02/2018
2019	52					116	2	0.0172414	A/Kansas/14/2017 Egg-based	116	13	0.112069	A/Kansas/14/2017 Cell-based	89	31	0.348315	B/Colorado/06/2017
2020	1	27	27	1	A/Brisbane/02/2018	99	0	0	A/Kansas/14/2017 Egg-based	99	0	0	A/Kansas/14/2017 Cell-based	49	10	0.204082	B/Colorado/06/2017
2020	2	17	17	1	A/Brisbane/02/2018	157	6	0.0382166	A/Kansas/14/2017 Egg-based	157	1	0.00636943	A/Kansas/14/2017 Cell-based	36	2	0.0555556	B/Colorado/06/2017
2020	3					50	1	0.02	A/Kansas/14/2017 Egg-based	50	1	0.02	A/Kansas/14/2017 Cell-based	130	24	0.184615	B/Colorado/06/2017
2020	4	36	34	0.944444	A/Brisbane/02/2018	58	2	0.0344828	A/Kansas/14/2017 Egg-based	58	3	0.0517241	A/Kansas/14/2017 Cell-based
2020	5
2020	6													58	2	0.0344828	B/Colorado/06/2017
2020	7					47	2	0.0425532	A/Kansas/14/2017 Egg-based	47	5	0.106383	A/Kansas/14/2017 Cell-based
2020	8
2020	9	121	108	0.892562	A/Brisbane/02/2018
2020	10													156	4	0.025641	B/Colorado/06/2017
2020	11					114	6	0.0526316	A/Kansas/14/2017 Egg-based	114	6	0.0526316	A/Kansas/14/2017 Cell-based	14	14	1	B/Colorado/06/2017
2020	12	82	81	0.987805	A/Brisbane/02/2018	205	7	0.0341463	A/Kansas/14/2017 Egg-based	205	30	0.146341	A/Kansas/14/2017 Cell-based
2020	13													195	31	0.158974	B/Colorado/06/2017
2020	14	13	13	1	A/Brisbane/02/2018	68	0	0	A/Kansas/14/2017 Egg-based	68	3	0.0441176	A/Kansas/14/2017 Cell-based
2020	15
2020	16					30	1	0.0333333	A/Kansas/14/2017 Egg-based	30	1	0.0333333	A/Kansas/14/2017 Cell-based
2020	17	61	61	1	A/Brisbane/02/2018
2020	18													49	17	0.346939	B/Colorado/06/2017
2020	19	9	8	0.888889	A/Brisbane/02/2018
2020	20					13	5	0.384615	A/Kansas/14/2017 Egg-based	13	3	0.230769	A/Kansas/14/2017 Cell-based
2020	21
2020	22
2020	23	8	8	1	A/Brisbane/02/2018
2020	24													10	2	0.2	B/Colorado/06/2017
2020	25
2020	26					4	1	0.25	A/Kansas/14/2017 Egg-based	4	1	0.25	A/Kansas/14/2017 Cell-based
2020	27
2020	28	10	8	0.8	A/Brisbane/02/2018
2020	29					8	0	0	A/Kansas/14/2017 Egg-based	8	2	0.25	A/Kansas/14/2017 Cell-based	7	1	0.142857	B/Colorado/06/2017
2020	30
2020	31
2020	32
2020	33
2020	34
2020	35
2020	36
2020	37
2020	38
2020	39
2020	40
2020	41
2020	42					7	5	0.714286	A/Hong Kong/2671/2019 Egg-based	7	7	1	A/Hong Kong/45/2019 Cell-based
2020	43													2	2	1	B/Washington/02/2019
2020	44
2020	45	6	6	1	A/Guangdong-Maonan/SWL1536/2019
2020	46					1	1	1	A/Hong Kong/2671/2019 Egg-based	1	1	1	A/Hong Kong/45/2019 Cell-based	1	1	1	B/Washington/02/2019
2020	47
2020	48													4	1	0.25	B/Washington/02/2019
2020	49
2020	50
2020	51													8	8	1	B/Washington/02/2019
2020	52	4	4	1	A/Guangdong-Maonan/SWL1536/2019
2021	1													40	26	0.65	B/Washington/02/2019
2021	2					5	5	1	A/Hong Kong/2671/2019 Egg-based	5	5	1	A/Hong Kong/45/2019 Cell-based
2021	3													41	12	0.292683	B/Washington/02/2019
2021	4	1	0	0	A/Guangdong-Maonan/SWL1536/2019									26	26	1	B/Washington/02/2019
2021	5													41	6	0.146341	B/Washington/02/2019
2021	6													30	2	0.0666667	B/Washington/02/2019
2021	7
2021	8
2021	9
2021	10													133	47	0.353383	B/Washington/02/2019
2021	11
2021	12													42	39	0.928571	B/Washington/02/2019
2021	13													126	98	0.777778	B/Washington/02/2019
2021	14													60	33	0.55	B/Washington/02/2019
2021	15													47	23	0.489362	B/Washington/02/2019
2021	16
2021	17													134	68	0.507463	B/Washington/02/2019
2021	18
2021	19	1	1	1	A/Guangdong-Maonan/SWL1536/2019									93	35	0.376344	B/Washington/02/2019
2021	20													107	49	0.457944	B/Washington/02/2019
2021	21													87	16	0.183908	B/Washington/02/2019
2021	22													56	23	0.410714	B/Washington/02/2019
2021	23
2021	24
2021	25													139	22	0.158273	B/Washington/02/2019
2021	26													165	62	0.375758	B/Washington/02/2019
2021	27													84	64	0.761905	B/Washington/02/2019
2021	28													55	1	0.0181818	B/Washington/02/2019
2021	29													99	6	0.0606061	B/Washington/02/2019
2021	30
2021	31													54	20	0.37037	B/Washington/02/2019
2021	32													89	13	0.146067	B/Washington/02/2019
2021	33
2021	34
2021	35													77	35	0.454545	B/Washington/02/2019
2021	36
2021	37
2021	38													102	14	0.137255	B/Washington/02/2019
2021	39
2021	40
2021	41
2021	42
2021	43													104	42	0.403846	B/Washington/02/2019
2021	44													219	83	0.378995	B/Washington/02/2019
2021	45
2021	46													188	108	0.574468	B/Washington/02/2019
2021	47													95	41	0.431579	B/Washington/02/2019
2021	48													90	34	0.377778	B/Washington/02/2019
2021	49													149	50	0.33557	B/Washington/02/2019
2021	50
2021	51													84	21	0.25	B/Washington/02/2019
2021	52													64	0	0	B/Washington/02/2019
2022	1													244	43	0.17623	B/Washington/02/2019
2022	2													203	132	0.650246	B/Washington/02/2019
2022	3													144	50	0.347222	B/Washington/02/2019
2022	4													100	32	0.32	B/Washington/02/2019
2022	5
2022	6
2022	7
2022	8													197	36	0.182741	B/Washington/02/2019
2022	9													183	37	0.202186	B/Washington/02/2019
2022	10													471	157	0.333333	B/Washington/02/2019
2022	11													210	89	0.42381	B/Washington/02/2019
2022	12													248	75	0.302419	B/Washington/02/2019
2022	13					6	5	0.833333	A/Cambodia/e0826360/2020 Egg-based	6	5	0.833333	A/Cambodia/e0826360/2020 Cell-based	83	17	0.204819	B/Washington/02/2019
2022	14													71	20	0.28169	B/Washington/02/2019
2022	15					4	4	1	A/Cambodia/e0826360/2020 Egg-based	4	4	1	A/Cambodia/e0826360/2020 Cell-based	161	115	0.714286	B/Washington/02/2019
2022	16													100	81	0.81	B/Washington/02/2019
2022	17
2022	18													201	12	0.0597015	B/Washington/02/2019
2022	19
2022	20													43	11	0.255814	B/Washington/02/2019
2022	21					57	49	0.859649	A/Cambodia/e0826360/2020 Egg-based	57	54	0.947368	A/Cambodia/e0826360/2020 Cell-based	59	1	0.0169492	B/Washington/02/2019
2022	22													18	6	0.333333	B/Washington/02/2019
2022	23					11	10	0.909091	A/Cambodia/e0826360/2020 Egg-based	11	11	1	A/Cambodia/e0826360/2020 Cell-based	42	36	0.857143	B/Washington/02/2019
2022	24
2022	25					9	9	1	A/Cambodia/e0826360/2020 Egg-based	9	9	1	A/Cambodia/e0826360/2020 Cell-based	18	4	0.222222	B/Washington/02/2019
2022	26					12	11	0.916667	A/Cambodia/e0826360/2020 Egg-based	12	9	0.75	A/Cambodia/e0826360/2020 Cell-based	25	14	0.56	B/Washington/02/2019
2022	27					17	17	1	A/Cambodia/e0826360/2020 Egg-based	17	17	1	A/Cambodia/e0826360/2020 Cell-based
2022	28					18	11	0.611111	A/Cambodia/e0826360/2020 Egg-based	18	18	1	A/Cambodia/e0826360/2020 Cell-based	13	8	0.615385	B/Washington/02/2019
2022	29					91	83	0.912088	A/Cambodia/e0826360/2020 Egg-based	91	89	0.978022	A/Cambodia/e0826360/2020 Cell-based
2022	30
2022	31													29	12	0.413793	B/Washington/02/2019
2022	32					163	126	0.773006	A/Cambodia/e0826360/2020 Egg-based	163	122	0.748466	A/Cambodia/e0826360/2020 Cell-based
2022	33					54	50	0.925926	A/Cambodia/e0826360/2020 Egg-based	54	50	0.925926	A/Cambodia/e0826360/2020 Cell-based	10	4	0.4	B/Washington/02/2019
2022	34					67	65	0.970149	A/Cambodia/e0826360/2020 Egg-based	67	65	0.970149	A/Cambodia/e0826360/2020 Cell-based
2022	35					2	2	1	A/Cambodia/e0826360/2020 Egg-based	2	2	1	A/Cambodia/e0826360/2020 Cell-based
2022	36
2022	37													11	11	1	B/Washington/02/2019
2022	38					117	73	0.623932	A/Darwin/9/2021 Egg-based	117	60	0.512821	A/Darwin/6/2021 Cell-based
2022	39					10	9	0.9	A/Darwin/9/2021 Egg-based	10	5	0.5	A/Darwin/6/2021 Cell-based
2022	40
2022	41					79	68	0.860759	A/Darwin/9/2021 Egg-based	79	44	0.556962	A/Darwin/6/2021 Cell-based
2022	42					65	49	0.753846	A/Darwin/9/2021 Egg-based	65	44	0.676923	A/Darwin/6/2021 Cell-based
2022	43
2022	44					16	3	0.1875	A/Darwin/9/2021 Egg-based	16	13	0.8125	A/Darwin/6/2021 Cell-based
2022	45					19	11	0.578947	A/Darwin/9/2021 Egg-based	19	7	0.368421	A/Darwin/6/2021 Cell-based
2022	46
2022	47					29	26	0.896552	A/Darwin/9/2021 Egg-based	29	29	1	A/Darwin/6/2021 Cell-based
2022	48													3	3	1	B/Austria/1359417/2021
2022	49
2022	50
2022	51
2022	52
2023	1					24	16	0.666667	A/Darwin/9/2021 Egg-based	24	20	0.833333	A/Darwin/6/2021 Cell-based
2023	2					41	31	0.756098	A/Darwin/9/2021 Egg-based	41	35	0.853659	A/Darwin/6/2021 Cell-based	4	3	0.75	B/Austria/1359417/2021
2023	3
2023	4
2023	5					45	38	0.844444	A/Darwin/9/2021 Egg-based	45	41	0.911111	A/Darwin/6/2021 Cell-based	4	4	1	B/Austria/1359417/2021
2023	6					6	3	0.5	A/Darwin/9/2021 Egg-based	6	5	0.833333	A/Darwin/6/2021 Cell-based	2	1	0.5	B/Austria/1359417/2021
2023	7	1	1	1	A/Victoria/2570/2019
2023	8	4	4	1	A/Victoria/2570/2019
2023	9	45	45	1	A/Victoria/2570/2019
2023	10	68	68	1	A/Victoria/2570/2019
2023	11	55	53	0.963636	A/Victoria/2570/2019	64	20	0.3125	A/Darwin/9/2021 Egg-based	64	60	0.9375	A/Darwin/6/2021 Cell-based
2023	12	144	144	1	A/Victoria/2570/2019
2023	13					182	84	0.461538	A/Darwin/9/2021 Egg-based	182	152	0.835165	A/Darwin/6/2021 Cell-based
2023	14	236	229	0.970339	A/Victoria/2570/2019
2023	15	205	202	0.985366	A/Victoria/2570/2019
2023	16					123	19	0.154472	A/Darwin/9/2021 Egg-based	123	58	0.471545	A/Darwin/6/2021 Cell-based
2023	17	79	76	0.962025	A/Victoria/2570/2019	88	13	0.147727	A/Darwin/9/2021 Egg-based	88	75	0.852273	A/Darwin/6/2021 Cell-based
2023	18	172	169	0.982558	A/Victoria/2570/2019
2023	19	217	199	0.917051	A/Victoria/2570/2019
2023	20	239	236	0.987448	A/Victoria/2570/2019
2023	21					192	151	0.786458	A/Darwin/9/2021 Egg-based	192	109	0.567708	A/Darwin/6/2021 Cell-based	15	14	0.933333	B/Austria/1359417/2021
2023	22					248	133	0.53629	A/Darwin/9/2021 Egg-based	248	76	0.306452	A/Darwin/6/2021 Cell-based
2023	23					218	125	0.573394	A/Darwin/9/2021 Egg-based	218	92	0.422018	A/Darwin/6/2021 Cell-based
2023	24	117	112	0.957265	A/Victoria/2570/2019
2023	25					156	144	0.923077	A/Darwin/9/2021 Egg-based	156	136	0.871795	A/Darwin/6/2021 Cell-based
2023	26	99	96	0.969697	A/Victoria/2570/2019
2023	27	192	192	1	A/Victoria/2570/2019
2023	28	160	157	0.98125	A/Victoria/2570/2019	61	26	0.42623	A/Darwin/9/2021 Egg-based	61	41	0.672131	A/Darwin/6/2021 Cell-based
2023	29	134	134	1	A/Victoria/2570/2019									11	11	1	B/Austria/1359417/2021
2023	30
2023	31					13	6	0.461538	A/Darwin/9/2021 Egg-based	13	12	0.923077	A/Darwin/6/2021 Cell-based
2023	32
2023	33	7	7	1	A/Victoria/2570/2019	22	0	0	A/Darwin/9/2021 Egg-based	22	6	0.272727	A/Darwin/6/2021 Cell-based	3	3	1	B/Austria/1359417/2021
2023	34
2023	35					17	0	0	A/Darwin/9/2021 Egg-based	17	9	0.529412	A/Darwin/6/2021 Cell-based	1	1	1	B/Austria/1359417/2021
2023	36	6	6	1	A/Victoria/2570/2019	16	1	0.0625	A/Darwin/9/2021 Egg-based	16	3	0.1875	A/Darwin/6/2021 Cell-based	12	12	1	B/Austria/1359417/2021
2023	37
2023	38					32	2	0.0625	A/Darwin/9/2021 Egg-based	32	32	1	A/Darwin/6/2021 Cell-based
2023	39
2023	40
2023	41	5	3	0.6	A/Victoria/4897/2022	37	3	0.0810811	A/Darwin/9/2021 Egg-based	37	10	0.27027	A/Darwin/6/2021 Cell-based	21	21	1	B/Austria/1359417/2021
2023	42	3	3	1	A/Victoria/4897/2022	45	13	0.288889	A/Darwin/9/2021 Egg-based	45	11	0.244444	A/Darwin/6/2021 Cell-based	13	12	0.923077	B/Austria/1359417/2021
2023	43					42	6	0.142857	A/Darwin/9/2021 Egg-based	42	18	0.428571	A/Darwin/6/2021 Cell-based	25	24	0.96	B/Austria/1359417/2021
2023	44					55	19	0.345455	A/Darwin/9/2021 Egg-based	55	39	0.709091	A/Darwin/6/2021 Cell-based
2023	45	7	7	1	A/Victoria/4897/2022	49	40	0.816327	A/Darwin/9/2021 Egg-based	49	21	0.428571	A/Darwin/6/2021 Cell-based	26	22	0.846154	B/Austria/1359417/2021
2023	46													23	21	0.913043	B/Austria/1359417/2021
2023	47													40	40	1	B/Austria/1359417/2021
2023	48	9	9	1	A/Victoria/4897/2022
2023	49					67	10	0.149254	A/Darwin/9/2021 Egg-based	67	27	0.402985	A/Darwin/6/2021 Cell-based	79	79	1	B/Austria/1359417/2021
2023	50					149	43	0.288591	A/Darwin/9/2021 Egg-based	149	8	0.0536913	A/Darwin/6/2021 Cell-based
2023	51					102	67	0.656863	A/Darwin/9/2021 Egg-based	102	13	0.127451	A/Darwin/6/2021 Cell-based	115	115	1	B/Austria/1359417/2021
2023	52					101	24	0.237624	A/Darwin/9/2021 Egg-based	101	17	0.168317	A/Darwin/6/2021 Cell-based	65	65	1	B/Austria/1359417/2021
2024	1	23	23	1	A/Victoria/4897/2022									74	74	1	B/Austria/1359417/2021
2024	2	9	9	1	A/Victoria/4897/2022	192	106	0.552083	A/Darwin/9/2021 Egg-based	192	60	0.3125	A/Darwin/6/2021 Cell-based	87	87	1	B/Austria/1359417/2021
2024	3					339	30	0.0884956	A/Darwin/9/2021 Egg-based	339	54	0.159292	A/Darwin/6/2021 Cell-based	103	100	0.970874	B/Austria/1359417/2021
2024	4	15	14	0.933333	A/Victoria/4897/2022	30	12	0.4	A/Darwin/9/2021 Egg-based	30	7	0.233333	A/Darwin/6/2021 Cell-based	61	61	1	B/Austria/1359417/2021
2024	5
2024	6
2024	7
2024	8													293	291	0.993174	B/Austria/1359417/2021
2024	9					381	26	0.0682415	A/Darwin/9/2021 Egg-based	381	151	0.396325	A/Darwin/6/2021 Cell-based
2024	10					244	198	0.811475	A/Darwin/9/2021 Egg-based	244	149	0.610656	A/Darwin/6/2021 Cell-based
2024	11					224	85	0.379464	A/Darwin/9/2021 Egg-based	224	85	0.379464	A/Darwin/6/2021 Cell-based
2024	12													356	353	0.991573	B/Austria/1359417/2021
2024	13													423	421	0.995272	B/Austria/1359417/2021
2024	14					133	67	0.503759	A/Darwin/9/2021 Egg-based	133	78	0.586466	A/Darwin/6/2021 Cell-based
2024	15	46	45	0.978261	A/Victoria/4897/2022	112	110	0.982143	A/Darwin/9/2021 Egg-based	112	67	0.598214	A/Darwin/6/2021 Cell-based	300	300	1	B/Austria/1359417/2021
2024	16
2024	17	136	136	1	A/Victoria/4897/2022
2024	18													27	27	1	B/Austria/1359417/2021
2024	19
2024	20					185	46	0.248649	A/Darwin/9/2021 Egg-based	185	49	0.264865	A/Darwin/6/2021 Cell-based
2024	21	52	50	0.961538	A/Victoria/4897/2022	21	1	0.047619	A/Darwin/9/2021 Egg-based	21	2	0.0952381	A/Darwin/6/2021 Cell-based
2024	22													268	266	0.992537	B/Austria/1359417/2021
2024	23					70	67	0.957143	A/Thailand/8/2022 Egg-based	70	70	1	A/Thailand/8/2022 Cell-based	90	90	1	B/Austria/1359417/2021
2024	24	187	185	0.989305	A/Victoria/4897/2022
2024	25													71	70	0.985915	B/Austria/1359417/2021
2024	26	88	88	1	A/Victoria/4897/2022									158	155	0.981013	B/Austria/1359417/2021
2024	27					39	22	0.564103	A/Thailand/8/2022 Egg-based	39	25	0.641026	A/Thailand/8/2022 Cell-based
2024	28	95	90	0.947368	A/Victoria/4897/2022	21	19	0.904762	A/Thailand/8/2022 Egg-based	21	20	0.952381	A/Thailand/8/2022 Cell-based
2024	29					7	3	0.428571	A/Thailand/8/2022 Egg-based	7	6	0.857143	A/Thailand/8/2022 Cell-based
2024	30	77	72	0.935065	A/Victoria/4897/2022
2024	31
2024	32	121	118	0.975207	A/Victoria/4897/2022	25	7	0.28	A/Thailand/8/2022 Egg-based	25	10	0.4	A/Thailand/8/2022 Cell-based	42	42	1	B/Austria/1359417/2021
2024	33
2024	34	118	114	0.966102	A/Victoria/4897/2022
2024	35					46	24	0.521739	A/Thailand/8/2022 Egg-based	46	43	0.934783	A/Thailand/8/2022 Cell-based	29	29	1	B/Austria/1359417/2021
2024	36	104	100	0.961538	A/Victoria/4897/2022
2024	37
2024	38	43	42	0.976744	A/Victoria/4897/2022
2024	39					19	4	0.210526	A/Thailand/8/2022 Egg-based	19	14	0.736842	A/Thailand/8/2022 Cell-based	13	13	1	B/Austria/1359417/2021
2024	40
2024	41
2024	42	134	132	0.985075	A/Victoria/4897/2022
2024	43	102	102	1	A/Victoria/4897/2022
2024	44
2024	45	60	60	1	A/Victoria/4897/2022
2024	46	57	53	0.929825	A/Victoria/4897/2022
2024	47	124	119	0.959677	A/Victoria/4897/2022									10	10	1	B/Austria/1359417/2021
2024	48					22	17	0.772727	A/Thailand/8/2022 Egg-based	22	11	0.5	A/Thailand/8/2022 Cell-based
2024	49	64	63	0.984375	A/Victoria/4897/2022
2024	50	102	94	0.921569	A/Victoria/4897/2022
2024	51	108	100	0.925926	A/Victoria/4897/2022
2024	52	141	141	1	A/Victoria/4897/2022
2025	1	164	155	0.945122	A/Victoria/4897/2022
2025	2	133	131	0.984962	A/Victoria/4897/2022	23	19	0.826087	A/Thailand/8/2022 Egg-based	23	20	0.869565	A/Thailand/8/2022 Cell-based	14	12	0.857143	B/Austria/1359417/2021
2025	3	255	253	0.992157	A/Victoria/4897/2022
2025	4	205	205	1	A/Victoria/4897/2022
2025	5
2025	6	119	119	1	A/Victoria/4897/2022	17	2	0.117647	A/Thailand/8/2022 Egg-based	17	7	0.411765	A/Thailand/8/2022 Cell-based	17	17	1	B/Austria/1359417/2021
2025	7	72	72	1	A/Victoria/4897/2022
2025	8	238	237	0.995798	A/Victoria/4897/2022
2025	9	244	242	0.991803	A/Victoria/4897/2022	21	13	0.619048	A/Thailand/8/2022 Egg-based	21	18	0.857143	A/Thailand/8/2022 Cell-based
2025	10	151	151	1	A/Victoria/4897/2022
2025	11	145	145	1	A/Victoria/4897/2022
2025	12	179	178	0.994413	A/Victoria/4897/2022	21	14	0.666667	A/Thailand/8/2022 Egg-based	21	5	0.238095	A/Thailand/8/2022 Cell-based	29	28	0.965517	B/Austria/1359417/2021
2025	13	60	60	1	A/Victoria/4897/2022
2025	14	179	176	0.98324	A/Victoria/4897/2022
2025	15	116	113	0.974138	A/Victoria/4897/2022
2025	16	213	213	1	A/Victoria/4897/2022
2025	17	98	97	0.989796	A/Victoria/4897/2022									75	74	0.986667	B/Austria/1359417/2021
2025	18
2025	19													28	28	1	B/Austria/1359417/2021
2025	20	131	129	0.984733	A/Victoria/4897/2022	43	19	0.44186	A/Croatia/10136RV/2023 Egg-based	43	42	0.976744	A/District of columbia/27/2023 Cell-based
2025	21	91	91	1	A/Victoria/4897/2022
2025	22	100	98	0.98	A/Victoria/4897/2022									60	58	0.966667	B/Austria/1359417/2021
2025	23					49	27	0.55102	A/Croatia/10136RV/2023 Egg-based	49	38	0.77551	A/District of columbia/27/2023 Cell-based
2025	24	10	10	1	A/Victoria/4897/2022
2025	25	61	61	1	A/Victoria/4897/2022
2025	26
2025	27
2025	28					38	32	0.842105	A/Croatia/10136RV/2023 Egg-based	38	37	0.973684	A/District of columbia/27/2023 Cell-based	17	17	1	B/Austria/1359417/2021
2025	29	28	26	0.928571	A/Victoria/4897/2022
2025	30
2025	31	12	11	0.916667	A/Victoria/4897/2022	25	19	0.76	A/Croatia/10136RV/2023 Egg-based	25	23	0.92	A/District of columbia/27/2023 Cell-based	12	12	1	B/Austria/1359417/2021
2025	32
2025	33
2025	34	8	8	1	A/Victoria/4897/2022									19	19	1	B/Austria/1359417/2021
2025	35					68	46	0.676471	A/Croatia/10136RV/2023 Egg-based	68	60	0.882353	A/District of columbia/27/2023 Cell-based
2025	36	8	5	0.625	A/Victoria/4897/2022									10	10	1	B/Austria/1359417/2021
2025	37
2025	38	17	17	1	A/Victoria/4897/2022									25	25	1	B/Austria/1359417/2021
2025	39
2025	40					112	47	0.419643	A/Croatia/10136RV/2023 Egg-based	112	107	0.955357	A/District of columbia/27/2023 Cell-based
2025	41
2025	42
2025	43
2025	44	33	28	0.848485	A/Victoria/4897/2022	113	71	0.628319	A/Croatia/10136RV/2023 Egg-based	113	113	1	A/District of columbia/27/2023 Cell-based
2025	45													43	41	0.953488	B/Austria/1359417/2021
2025	46					55	24	0.436364	A/Croatia/10136RV/2023 Egg-based	55	55	1	A/District of columbia/27/2023 Cell-based
2025	47					155	68	0.43871	A/Croatia/10136RV/2023 Egg-based	155	122	0.787097	A/District of columbia/27/2023 Cell-based
2025	48					148	62	0.418919	A/Croatia/10136RV/2023 Egg-based	148	92	0.621622	A/District of columbia/27/2023 Cell-based	59	57	0.966102	B/Austria/1359417/2021
2025	49	39	37	0.948718	A/Victoria/4897/2022
2025	50					324	80	0.246914	A/Croatia/10136RV/2023 Egg-based	324	163	0.503086	A/District of columbia/27/2023 Cell-based
2025	51					160	40	0.25	A/Croatia/10136RV/2023 Egg-based	160	131	0.81875	A/District of columbia/27/2023 Cell-based
2025	52	17	17	1	A/Victoria/4897/2022
