# Supplementary material for: Strain Matching of Seasonal Influenza Vaccines and Emergence of Neuraminidase Inhibitor Resistance in China from 2015 to 2025
Source: Vaccines (Basel). 2026 Jun 30;14(7):586. doi: 10.3390/vaccines14070586 (PMC13416893; doi:10.3390/vaccines14070586)
Supplement: Supplementary file 1 [file vaccines-14-00586-s001.zip › Table S2.xlsx]

## Sheet: Sheet1
	Table S2. Number of HA and NA sequences included after quality filtering by influenza season and subtype/lineage.
	Season	Number of A(H1N1)pdm09 HA sequences	Number of A(H1N1)pdm09 NA sequences	Number of A(H3N2) HA sequences	Number of B/Victoria HA sequences	Number of B/Yamagata HA sequences
	2015-2016	240	137	339	269	91
	2016-2017	155	165	694	145	83
	2017-2018	332	536	222	161	362
	2018-2019	572	418	621	435	30
	2019-2020	181	110	363	231	0
	2020-2021	13	1	15	1115	0
	2021-2022	0	0	698	828	0
	2022-2023	659	703	659	88	0
	2023-2024	325	602	432	413	0
	2024-2025	601	360	276	277	0
	Total	3078	3032	4319	3962	566
